# Supplementary material for: Manipulation of Interleukin-6 (IL-6) and Transforming Growth Factor Beta-1(TGFβ-1) towards viral induced liver cancer pathogenesis
Source: PLoS One. 2022 Oct 10;17(10):e0275834. doi: 10.1371/journal.pone.0275834 (PMC9550071; doi:10.1371/journal.pone.0275834)
Supplement: S1 Data — (XLSX) [file pone.0275834.s001.xlsx]

## Sheet: Sheet1
S1 Table: Genotyping data of control and patient group of IL6 and TGFB1
		PATIENT								CONTROL
IL6				TGFB1				IL-6				TGFB1
GG	GC	CC		TT	CT	CC		GG	GC	CC		TT	CT	CC
1	0	0		0	1	0		0	1	0		1	0	0
0	0	1		0	1	0		1	0	0		0	0	1
0	1	0		1	0	0		1	0	0		0	0	1
0	1	0		1	0	0		1	0	0		0	0	1
0	1	0		0	1	0		0	1	0		0	1	0
1	0	0		0	1	0		0	1	0		0	0	1
0	1	0		0	1	0		0	1	0		0	0	1
0	0	1		0	1	0		0	1	0		0	1	0
0	1	0		0	0	1		1	0	0		0	0	1
0	1	0		1	0	0		1	0	0		0	1	0
0	1	0		0	1	0		1	0	0		1	0	0
0	1	0		0	1	0		0	0	1		0	1	0
0	1	0		0	1	0		0	1	0		0	1	0
0	1	0		0	1	0		0	1	0		0	1	0
0	1	0		0	1	0		0	1	0		0	1	0
1	0	0		0	0	1		0	1	0		0	1	0
0	1	0		0	0	1		0	1	0		0	1	0
1	0	0		1	0	0		0	1	0		0	1	0
0	1	0		0	1	0		0	1	0		0	1	0
0	1	0		1	0	0		1	0	0		0	1	0
0	0	1		1	0	0		0	0	1		0	1	0
0	0	1		0	1	0		0	1	0		0	1	0
0	1	0		0	1	0		0	1	0		0	1	0
0	1	0		0	0	1		0	1	0		1	0	0
0	0	1		0	1	0		1	0	0		1	0	0
1	0	0		1	0	0		1	0	0		0	1	0
0	1	0		1	0	0		1	0	0		0	1	0
0	1	0		1	0	0		0	0	1		0	1	0
0	1	0		0	1	0		0	1	0		0	1	0
0	0	1		0	0	1		1	0	0		0	1	0
0	1	0		0	1	0		1	0	0		0	1	0
0	1	0		1	0	0		1	0	0		0	1	0
0	1	0		0	1	0		0	0	1		0	1	0
0	0	1		1	0	0		0	0	1		0	1	0
0	0	1		1	0	0		0	1	0		0	1	0
0	1	0		1	0	0		0	1	0		0	1	0
0	1	0		0	1	0		0	1	0		0	1	0
0	1	0		1	0	0		1	0	0		0	1	0
0	1	0		0	1	0		1	0	0		0	0	1
0	1	0		0	1	0		0	0	1		0	0	1
0	1	0		1	0	0		1	0	0		0	1	0
0	1	0		0	1	0		1	0	0		1	0	0
0	1	0		0	0	1		1	0	0		1	0	0
0	1	0		0	0	1		1	0	0		0	1	0
0	0	1		1	0	1		0	1	0		1	0	0
0	1	0		1	0	1		1	0	0		0	0	1
0	0	1		1	0	0		1	0	0		1	0	0
0	0	1		1	0	0		0	1	0		1	0	0
0	1	0		0	1	0		1	0	0		0	1	0
0	0	1		1	0	0		1	0	0		0	1	0
0	0	1		1	0	0		0	0	1		0	1	0
0	1	0		1	0	0		0	0	1		0	1	0
0	1	0		0	0	1		1	0	0		0	1	0
0	1	0		1	0	0		0	1	0		0	1	0
0	0	1		0	1	0		1	0	0		0	0	1
1	0	0		1	0	0		1	0	0		0	1	0
0	1	0		1	1	0		0	1	0		0	0	1
0	1	0		0	1	0		1	0	0		1	0	0
0	0	1		1	0	0		1	0	0		0	0	1
0	1	0		0	1	0		1	0	0		0	0	1
0	1	0		1	0	0		1	0	0		0	1	0
0	1	0		0	0	1		0	0	1		1	0	0
0	1	0		0	1	0		1	0	0		1	0	0
0	1	0		0	1	0		1	0	0		1	0	0
0	0	1		0	1	0		0	0	1		0	0	1
0	0	1		0	1	0		1	0	0		0	0	1
0	1	0		1	0	0		1	0	0		0	1	0
0	1	0		1	0	0		0	1	0		0	0	1
0	0	1		0	1	0		0	0	1		0	0	1
0	1	0		1	0	0		1	0	0		0	0	1
0	1	0		0	1	0		1	0	0		0	0	1
0	1	0		1	0	0		0	1	0		0	0	1
0	1	0		0	1	0		1	0	0		0	0	1
0	1	0		1	0	0		1	0	0		0	1	0
0	0	1		1	0	0		0	0	1		1	0	0
1	0	0		1	0	0		1	0	0		0	0	1
0	0	1		1	0	0		1	0	0		0	1	0
0	1	0		1	0	0		0	0	1		1	0	0
0	1	0		0	1	0		1	0	0		1	0	0
0	1	0		1	0	0		0	1	0		0	0	1
0	1	0		1	0	0		1	0	0		0	1	0
0	1	0		0	1	0		0	0	1		0	1	0
1	0	0		0	1	0		1	0	0		0	0	1
0	0	1		0	0	1		0	0	1		0	0	1
0	1	0		0	0	1		0	1	0		0	1	0
0	1	0		1	0	0		1	0	0		0	0	1
0	1	0		0	0	1		1	0	0		0	0	1
0	1	0		0	1	0		1	0	0		0	1	0
0	0	1		1	1	0		0	0	1		0	0	1
1	0	0		1	0	0		0	0	1		0	1	0
0	1	0		1	0	0		0	1	0		1	0	0
0	1	0		1	0	0		0	1	0		0	1	0
0	0	1		1	0	0		0	1	0		0	1	0
0	0	1		0	0	1		1	0	0		0	1	0
0	1	0		0	0	1		1	0	0		0	1	0
1	0	0		1	0	0		0	0	1		0	1	0
1	0	0		0	0	1		1	0	0		0	1	0
1	0	0		0	1	0		1	0	0		0	1	0
0	1	0		0	0	1		1	0	0		0	1	0
0	0	1		0	0	1		1	0	0		0	1	0
0	0	1		0	0	1		0	1	0		0	1	0
1	0	0		1	0	0		1	0	0		0	1	0
1	0	0		1	0	0		0	1	0		0	0	1
1	0	0		1	0	0		0	1	0		0	1	0
1	0	0		1	0	0		0	1	0		1	0	0
0	1	0		1	0	0		0	1	0		1	0	0
0	1	0		1	0	0		1	0	0		0	0	1
0	1	0		0	1	0		1	0	0		0	0	1
0	1	0		1	0	0		1	0	0		0	0	1
0	0	1		1	0	0		0	0	1		0	1	0
0	1	0		0	1	0		0	1	0		0	0	1
0	1	0		1	0	0		0	1	0		0	0	1
0	1	0		1	0	0		0	1	0		0	1	0
1	0	0		1	0	0		0	1	0		0	0	1
1	0	0		0	0	1		0	1	0		0	1	0
0	1	0		0	1	0		0	1	0		1	0	0
0	1	0		0	1	0		0	1	0		0	1	0
0	0	1		1	0	0		1	0	0		0	1	0
0	1	0		0	1	0		0	0	1		0	1	0
0	1	0		0	1	0		0	1	0		0	1	0
0	1	0		0	0	1		0	1	0		0	1	0
0	1	0		1	0	0		0	1	0		0	1	0
0	1	0		0	0	1		1	0	0		0	1	0
0	1	0		1	0	0		1	0	0		0	1	0
1	0	0		1	0	0		1	0	0		0	1	0
0	1	0		1	0	0		0	0	1		0	1	0
0	1	0		1	0	0		0	1	0		0	1	0
0	0	1		1	0	0		1	0	0		0	1	0
0	1	0		1	0	0		1	0	0		1	0	0
0	0	1		1	0	0		1	0	0		1	0	0
1	0	0		0	0	1		0	0	1		0	1	0
1	0	0		1	0	0		0	0	1		0	1	0
1	0	0		0	1	0		0	1	0		0	1	0
0	1	0		1	0	0		0	1	0		0	1	0
0	1	0		1	0	0		0	1	0		0	1	0
0	0	1		0	1	0		1	0	0		0	1	0
1	0	0		0	0	1		1	0	0		0	1	0
0	1	0		0	0	1		0	0	1		0	1	0
0	0	0		1	0	0		1	0	0		0	1	0
0	0	1		1	0	0		1	0	0		0	1	0
1	0	0		1	0	0		0	1	0		0	1	0
0	1	0		0	1	0		0	1	0		0	1	0
0	1	0		0	1	0		0	1	0		0	1	0
0	1	0		0	1	0		0	1	0		0	0	1
0	1	0		0	1	0		1	0	0		0	0	1
0	1	0		0	0	1		1	0	0		0	1	0
0	1	0		0	0	1		1	0	0		1	0	0
0	0	0		0	1	0		0	0	1		1	0	0
1	0	0		1	0	0		0	1	0		0	1	0
0	1	0		0	1	0		0	1	0		1	0	0
0	1	0		1	0	0		0	1	0		0	0	1
1	0	0		1	0	0		0	1	0		0	0	1
0	1	0		1	0	0		0	1	0		0	0	1
1	0	0		1	0	0		0	1	0		0	0	1
0	1	0		0	1	0		0	1	0		0	0	1
0	0	0		0	0	1		1	0	0		0	0	1
0	0	1		0	1	0		0	0	1		0	1	0
1	0	0		0	1	0		0	1	0		1	0	0
1	0	0		1	0	0		0	1	0		0	0	1
0	1	0		1	0	0		0	1	0		0	1	0
0	1	0		0	0	1		1	0	0		1	0	0
0	1	0		0	1	0		1	0	0		1	0	0
0	0	1		0	1	0		1	0	0		0	0	1
1	0	0		0	1	0		0	0	1		0	1	0
0	1	0		0	0	1		0	1	0		0	1	0
0	1	0		0	0	1		1	0	0		0	0	1
1	0	0		1	0	0		1	0	0		0	0	1
0	1	0		0	1	0		1	0	0		0	1	0
0	1	0		1	0	0		0	0	1		0	0	1
0	1	0		0	1	0		0	0	1		0	0	1
0	1	0		0	1	0		0	1	0		0	1	0
	0	1		1	0	0		0	1	0		0	0	1
	0	1		1	0	0		0	1	0		0	1	0
	0	1		1	0	0		1	0	0		1	0	0
1	0	0		1	0	0		1	0	0		0	1	0
	0	1		1	0	0		0	0	1		0	1	0
0	1	0		1	0	0		1	0	0		0	1	0
0	1	0		1	0	1		1	0	0		0	1	0
0	1	0		0	1	0		1	0	0		0	1	0
0	1	0		0	1	0		1	0	0		0	1	0
0	0	1		0	1	0		0	1	0		0	1	0
0	1	0		1	0	0		1	0	0		0	1	0
0	1	0		1	0	0		1	0	0		0	1	0
	0	1		1	0	0		0	1	0		0	1	0
0	1	0		0	0	1		1	0	0		0	1	0
0	1	0		1	0	0		1	0	0		0	0	1
0	1	0		1	0	0		0	0	1		0	1	0
0	1	0		1	0	1		0	0	1		1	0	0
0	1	0		1	0	0		0	0	0		1	0	0
	0	1		1	0	0		0	0	0		0	0	1
0	0	1		1	0	0		0	0	0		0	0	1
0	1	0		0	0	1		0	0	0		0	0	1
1	0	0		1	0	0		0	1	0		0	0	1
0	1	0		1	0	0		0	1	0		0	0	1
0	1	0		0	1	0		0	1	0		0	0	1
1	0	0		0	0	1		0	1	0		0	0	1
1	0	0		1	0	0		1	0	0		0	0	1
0	1	0		0	0	1		1	0	0		0	0	1
1	0	0		0	0	1		1	0	0		0	1	0
	0	1		1	0	0		0	0	1		1	0	0
0	1	0		1	0	0		0	1	0		0	0	1
0	1	0		1	0	0		0	1	0		0	1	0
0	1	0		0	0	1		0	1	0		1	0	0
0	1	0		1	0	0		0	1	0		1	0	0
0	1	0		1	0	0		0	0	1		0	0	1
1	0	0		1	0	0		0	0	1		0	1	0
0	1	0		1	0	0		0	0	1		0	1	0
	0	1		1	0	0		1	0	0		0	0	1
1	0	0		0	1	0		0	0	1		0	1	0
0	1	0		0	1	0		0	1	0		0	1	0
0	1	0		1	0	0		0	1	0		0	0	1
0	1	0		1	0	0		0	1	0		0	0	1
1	0	0		1	0	0		1	0	0		0	1	0
								0	1	0		0	0	1
								0	1	0		0	0	1
								0	1	0		0	1	0
